# Supplementary material for: Dioctyl Phthalate-Modified Graphene Nanoplatelets: An Effective Additive for Enhanced Mechanical Properties of Natural Rubber
Source: Polymers (Basel). 2022 Jun 22;14(13):2541. doi: 10.3390/polym14132541 (PMC9269448; doi:10.3390/polym14132541)
Supplement: Supplementary file 1 [file polymers-14-02541-s001.zip]

Archive with 1 entries (1 files):
- polymers-1738022-supplementary.pdf
